# Supplementary material for: Integrated approach for studying bioactive compounds from Cladosporium spp. against estrogen receptor alpha as breast cancer drug target
Source: Sci Rep. 2022 Dec 27;12:22446. doi: 10.1038/s41598-022-22038-x (PMC9794773; doi:10.1038/s41598-022-22038-x)
Supplement: Supplementary file 1 — Supplementary Tables. [file 41598_2022_22038_MOESM1_ESM.xlsx]

## Sheet: Supplementary Table 1
	Supplementary Table 1. Protonation states and pKa values of His residues in PDB: 6CBZ
	Amino acid	pKa	Protonation state
	HIS 356A	6.5	Hip
	HIS 373A	6.5	Hip
	HIS 377A	8.97	Hip
	HIS 398A	6.4	Hip
	HIS 474A	6.89	Hip
	HIS 476A	1.5	Hie
	HIS 488A	7.11	Hip
	HIS 501A	6.11	Hip
	HIS 513A	0.47	Hie
	HIS 516A	-0.86	Hie
	HIS 524A	4.59	Hie
	HIS 547A	3.3	Hie
	HIS 356B	6.43	Hip
	HIS 373B	7.24	Hip
	HIS 377B	5.31	Hie
	HIS 398B	6.36	Hip
	HIS 474B	6.88	Hip
	HIS 476B	0.09	Hie
	HIS 488B	7.15	Hip
	HIS 501B	3.26	Hie
	HIS 513B	0.31	Hie
	HIS 516B	0.13	Hie
	HIS 524B	4.52	Hie
	HIS 547B	3.72	Hie

## Sheet: Supplementary Table 2
	Supplementary Table 2. ADMET analysis of the selected compounds
Sl. No.	Compound Name	Physicochemical properties						Absorption							Distribution				Metabolism							Excretion		Toxicity
		Molecular weight	log P	Rotatable bonds	Hydrogen bond acceptors	Hydrogen bond donors	Polar surface area (Å2)	Water solubility (log mol/L)	Caco-2 permeability (log Papp in 10–6 cm/s)	Human intestinal absorption (% Absorbed)	Skin permeability (log Kp in cm/h)	P-glycoprotein substrate	P-glycoprotein I inhibitor	P-glycoprotein II inhibitor	Human VDss (log L/kg)	Human fraction unbound (Fu)	BBB permeability (log BB)	CNS permeability (log PS)	CYP2D6 substrate	CYP3A4 substrate	CYP1A2 inhibitior	CYP2C19 inhibitior	CYP2C9 inhibitior	CYP2D6 inhibitior	CYP3A4 inhibitior	Total clearance (log mL/min/kg)	Renal OCT2 substrate	AMES toxicity	Human Max. tolerated dose (log mg/kg/day)	hERG I inhibitor	hERG II inhibitor	Oral Rat Acute Toxicity (LD50) (mol/kg)	Oral Rat Chronic Toxicity (LOAEL) (log mg/kg bw/day)	Hepatotoxicity	Skin sensitisation	T. pyriformis toxicity (log μg/L)	Minnow toxicity (log mM)
1	Aspidospermidin-20-ol, 1-acetyl-17-methoxy	370.493	2.6972	2	4	1	160.836	-3.944	1.125	93.613	-3.512	Yes	No	No	1.095	0.304	0.342	-2.141	No	Yes	No	No	No	No	No	0.764	Yes	No	-0.692	No	No	2.8	0.202	Yes	No	0.701	1.223
2	Cladosporine A	421.625	6.038	2	2	3	186.502	-4.332	1.635	95.273	-2.751	Yes	Yes	Yes	0.753	0.007	-0.167	-1.413	No	Yes	Yes	Yes	No	No	Yes	0.447	No	No	-0.474	No	Yes	3.41	2.045	No	No	0.325	-1.517
3	Cytochalasin D	507.627	2.9171	3	6	3	217.84	-5.104	0.793	89.519	-3.472	Yes	Yes	Yes	-0.077	0.033	-0.517	-2.94	No	Yes	No	No	No	No	Yes	0.794	No	No	-1.104	No	No	3.181	1.753	Yes	No	0.328	0.179
4	2-Methylacetate-3,5,6-trimethylpyrazine	194.234	1.46496	2	4	0	83.335	-1.105	1.322	98.266	-3.008	No	No	No	-0.368	0.604	-0.232	-2.835	No	No	No	No	No	No	No	0.704	No	No	1.253	No	No	2.341	2.411	Yes	No	-0.221	1.865
5	Lunatoic acid A	388.416	2.8776	7	6	1	162.935	-2.844	0.866	42.1	-2.735	Yes	No	No	-0.423	0.316	-0.833	-2.906	No	No	No	No	No	No	No	1.341	No	No	0.769	No	No	2.773	2.046	No	No	0.275	2.351
6	(6bS,7R,8S)-4,9-Dihydroxy-7,8-dimethoxy-1,6b,7,8-tetra-hydro-2H-benzo[J]fluoranthen-3-one	362.425	4.40122	2	4	1	157.979	-3.798	1.482	96.548	-2.738	No	Yes	Yes	-0.319	0	-0.237	-1.851	No	Yes	Yes	Yes	Yes	No	Yes	0.321	No	No	-0.124	No	No	2.374	1.836	No	No	0.313	0.974
7	(6bR,7R,8S)-7-Methoxy-4,8,9-trihydroxy-1,6b,7,8-tetrahydro-2H-benzo[J]fluoranthen-3-one	350.37	3.1443	1	5	3	149.724	-3.785	0.902	98.24	-2.738	Yes	No	No	0.362	0	-0.705	-2.161	No	Yes	Yes	Yes	Yes	No	No	0.125	No	Yes	-0.305	No	Yes	2.218	2.199	No	No	0.302	1.483
8	(6bS,7R,8S)-7-Methoxy-4,8,9-trihydroxy-1,6b,7,8-tetrahydro-2H-benzo[J]fluoranthen-3-one	364.397	3.7984	2	5	2	156.408	-3.612	1.02	97.007	-2.75	Yes	Yes	No	0.385	0	0.039	-2.09	No	Yes	Yes	Yes	Yes	No	Yes	0.244	No	No	-0.676	No	No	2.385	1.747	No	No	0.318	1.313
9	Coniochaetone A	230.219	1.93592	0	4	1	96.489	-2.688	0.975	95.42	-2.857	No	No	No	0.059	0.344	-0.004	-2.04	No	No	Yes	No	No	No	No	0.444	No	Yes	0.081	No	No	2.096	1.708	No	No	0.922	0.908
10	Coniochaetone B	232.235	1.78662	0	4	2	97.122	-2.878	0.959	94.574	-2.796	Yes	No	No	0.25	0.379	0.126	-2.116	No	No	Yes	No	No	No	No	0.401	No	No	0.274	No	No	2.134	1.48	No	No	0.624	1.728
11	Coniochaetone K	262.217	1.1764	1	5	3	106.078	-2.772	-0.17	60.689	-2.735	Yes	No	No	-1.588	0.375	-1.025	-3.046	No	No	No	No	No	No	No	0.563	No	No	1.109	No	No	2.396	1.945	No	No	0.285	1.714
12	Cladosporinone	650.589	2.7483	9	14	4	266.225	-3.617	-0.008	61.773	-2.735	Yes	Yes	Yes	-1.169	0.166	-1.965	-3.978	No	Yes	No	No	No	No	No	0.81	No	No	0.21	No	Yes	2.595	2.496	No	No	0.285	0.544
13	Viriditoxin	662.6	3.7888	7	14	4	271.454	-3.167	-0.055	64.193	-2.735	Yes	Yes	Yes	-1.793	0.266	-2.081	-3.937	No	Yes	No	No	No	No	No	0.771	No	No	0.314	No	Yes	2.719	1.829	No	No	0.285	-1.082
14	Viriditoxin SC-28763	646.601	4.2048	7	13	4	266.34	-3.069	0.228	87.128	-2.735	Yes	Yes	Yes	-1.152	0.332	-2.301	-4.141	No	No	No	No	No	No	No	-0.783	No	No	0.389	No	Yes	2.689	1.566	No	No	0.285	-2.386
15	Viriditoxin SC-30532	630.602	4.6208	7	12	4	261.227	-3.104	0.263	93.204	-2.735	Yes	Yes	Yes	-1.257	0.333	-2.157	-4.009	No	No	No	No	No	No	No	-0.606	No	No	0.378	No	Yes	2.64	1.386	No	No	0.285	-2.156
16	Cladospolide F	230.304	1.3842	7	4	2	96.611	-2.126	0.812	93.215	-3.388	No	No	No	0.054	0.532	-0.062	-3.013	No	No	No	No	No	No	No	1.481	No	No	0.746	No	No	1.414	2.879	No	No	0.305	1.426
17	Cladospolide G	272.341	1.955	8	5	1	113.822	-2.35	0.954	93.779	-2.938	No	No	No	-0.107	0.464	-0.424	-3.001	No	No	No	No	No	No	No	1.486	No	No	0.44	No	No	1.91	1.025	No	No	0.178	1.395
18	Ent-Cladospolide F	230.304	1.3842	7	4	2	96.611	-2.126	0.812	93.215	-3.388	No	No	No	0.054	0.532	-0.062	-3.013	No	No	No	No	No	No	No	1.481	No	No	0.746	No	No	1.414	2.879	No	No	0.305	1.426
19	11-Hydroxy-gamma-dodecalactone	214.305	2.4134	7	3	1	91.817	-2.749	1.389	93.081	-2.737	No	No	No	0.171	0.445	0.438	-2.659	No	No	No	No	No	No	No	1.439	No	No	0.48	No	No	1.824	2.229	No	Yes	0.52	0.603
20	Iso-Cladospolide B	228.288	1.1602	7	4	2	95.922	-1.91	0.815	70.504	-3.546	No	No	No	0.043	0.559	-0.112	-3.032	No	No	No	No	No	No	No	1.581	No	Yes	0.703	No	No	1.504	2.837	No	No	0.21	1.626
21	Citrinin H1	442.508	3.69712	3	7	1	187.278	-4.348	0.855	83.409	-2.896	No	Yes	No	0.462	0.106	-0.677	-2.856	No	Yes	No	No	No	No	Yes	0.516	No	No	0.548	No	No	2.569	2.151	No	No	0.293	0.237
22	Cladosporin A	460.577	1.6054	3	7	1	188.774	-5.051	0.586	97.056	-3.555	Yes	No	No	0.027	0.475	-0.745	-3.188	No	Yes	No	No	No	No	No	0.556	No	No	-0.661	No	No	3.046	1.987	Yes	No	0.293	2.895
23	Cladosporin B	442.562	2.7367	3	6	0	183.232	-4.697	1.009	95.484	-3.75	No	No	No	0.084	0.162	-0.191	-2.343	No	Yes	No	No	No	No	No	0.149	No	No	-0.902	No	No	3.295	1.906	Yes	No	0.518	0.119
24	Cladosporin C	248.278	2.57302	0	4	1	105.522	-2.712	1.299	95.357	-3.143	No	No	No	0.125	0.238	-0.42	-2.857	No	No	Yes	No	No	No	No	0.894	No	No	0.429	No	No	2.515	1.888	No	No	0.363	1.63
25	Cladosporin D	224.256	1.70302	3	4	3	94.165	-1.77	-0.13	94.817	-3.104	Yes	No	No	-0.081	0.43	-0.728	-3.312	No	No	No	No	No	No	No	0.295	No	No	0.449	No	No	1.814	2.078	No	No	0.032	1.62
26	Cladosporin	292.331	2.527	2	5	2	123.046	-2.551	1.189	92.612	-2.908	No	No	No	0.297	0.434	-0.227	-2.365	No	No	No	No	No	No	No	0.822	No	Yes	-1.002	No	No	2.182	1.984	No	No	0.51	1.901
27	5'-Hydroxyasperentin	308.33	1.4978	2	6	3	127.84	-2.434	0.646	76.455	-2.751	Yes	No	No	0.775	0.542	-0.849	-3.2	No	No	No	No	No	No	No	0.779	No	Yes	-0.864	No	No	1.843	2.407	No	No	0.315	2.354
28	Isocladosporin	292.331	2.527	2	5	2	123.046	-2.551	1.189	92.612	-2.908	No	No	No	0.297	0.434	-0.227	-2.365	No	No	No	No	No	No	No	0.822	No	Yes	-1.002	No	No	2.182	1.984	No	No	0.51	1.901
29	Cladoscyclitol B	290.312	0.0151	6	6	5	116.669	-2.157	-0.297	5.022	-2.735	No	No	No	-0.974	0.559	-1.539	-4.266	No	No	No	No	No	No	No	1.438	No	No	1.234	No	No	1.485	4.24	No	No	0.285	2.689
30	3-Hydroxy-2,4,5-trimethylphenyl 4-[(2,4-dihydroxy-3,6-dimethylbenzoyl)oxy]-2-hydroxy-3,6-dimethylbenzoate	316.353	3.5647	2	5	3	134.336	-3.339	1.126	95.296	-2.844	Yes	No	No	0.335	0.124	-1.036	-3.177	No	No	Yes	Yes	Yes	No	Yes	0.655	No	No	0.894	No	No	2.113	1.831	No	No	0.435	0.395
31	3-Hydroxy-2,5-dimethylphenyl 2,4-dihydroxy-3,6-dimethylbenzoate	302.326	3.25628	2	5	3	127.971	-3.243	1.082	89.509	-2.749	Yes	No	No	0.397	0.104	-0.763	-2.098	No	No	No	Yes	No	No	No	0.582	No	No	0.346	No	No	2.221	1.989	No	No	0.582	2.596
32	3-Hydroxy-2,5-dimethylphenyl 4-[(2,4-dihydroxy-3,6-dimethylbenzoyl)oxy]-2-hydroxy-3,6-dimethylbenzoate	466.486	4.79792	4	8	4	196.192	-3.596	0.426	80.758	-2.735	Yes	Yes	Yes	-0.014	0	-1.285	-2.987	No	Yes	No	No	Yes	No	No	0.632	No	No	0.411	No	Yes	2.444	2.227	No	No	0.289	1.473
33	(2S)-7,4'-Dihydroxy-5-methoxy-8-(gamma,gamma-dimethylallyl)-flavanone	354.402	4.3216	4	5	2	152.055	-3.804	1.276	92.178	-2.767	Yes	No	No	0.331	0	-0.07	-2.058	No	Yes	Yes	Yes	Yes	No	Yes	0.176	No	No	-0.501	No	Yes	2.126	1.812	No	No	0.533	0.458
34	Cladosporamide A	273.244	0.9551	0	5	3	111.125	-3.052	0.875	84.479	-2.735	Yes	No	No	0.899	0.304	-0.829	-2.591	No	No	Yes	No	No	No	No	0.462	No	No	0.278	No	No	2.426	1.754	No	No	0.447	2.297
35	Cladocladosin A	222.284	2.5568	0	3	1	95.535	-2.509	1.29	93.964	-3.489	No	No	No	0.124	0.52	0.534	-2.84	No	No	No	No	No	No	No	1.139	No	No	0.678	No	No	2.035	1.959	No	No	0.234	1.812
36	Cladospolide B	228.288	1.1602	0	4	2	95.922	-1.692	0.506	74.832	-4	No	No	No	0.017	0.653	-0.277	-2.959	No	No	No	No	No	No	No	1.481	No	Yes	0.815	No	No	2.098	2.437	No	No	0.12	2.581
37	5R-Hydroxyrecifeiolide	212.289	2.1894	0	3	1	91.127	-2.104	1.28	94.463	-3.475	No	No	No	0.097	0.6	0.657	-3.317	No	No	No	No	No	No	No	1.412	No	No	0.709	No	No	2.107	1.749	No	No	0.017	1.758
38	5S-Hydroxyrecifeiolide	212.289	2.1894	0	3	1	91.127	-2.104	1.28	94.463	-3.475	No	No	No	0.097	0.6	0.657	-3.317	No	No	No	No	No	No	No	1.412	No	No	0.709	No	No	2.107	1.749	No	No	0.017	1.758
39	5Z-7-Oxozeaenol	362.378	1.6002	1	7	3	150.723	-3.125	0.423	67.982	-2.823	Yes	No	No	-0.005	0.448	-0.808	-3.13	No	No	No	No	No	No	No	0.198	No	No	0.189	No	No	1.941	2.134	Yes	No	0.346	2.991
40	Pandangolide 1	244.287	0.5632	0	5	2	100.773	-1.94	0.541	80.675	-3.377	No	No	No	0.125	0.703	0.061	-2.962	No	No	No	No	No	No	No	1.416	No	No	0.954	No	No	1.839	2.205	No	No	0.263	2.872
41	Pandangolide 3	362.444	0.838	4	8	2	145.631	-2.718	-0.001	63.969	-3.176	Yes	No	No	-0.251	0.622	-0.417	-3.089	No	No	No	No	No	No	No	0.552	No	No	0.514	No	No	2.484	2.259	No	No	0.23	3.362
42	Sporiolide A	348.395	2.4279	2	6	1	146.676	-3.397	1.509	95.201	-2.972	No	No	No	0.109	0.316	-0.381	-2.917	No	No	No	No	No	No	No	1.345	No	No	-0.289	No	No	2.169	1.506	No	No	0.42	0.512
43	Sporiolide B	256.342	1.8809	1	4	1	108.708	-1.944	1.118	95.363	-3.821	No	No	No	-0.048	0.588	0.085	-2.854	No	No	No	No	No	No	No	1.451	No	No	0.694	No	No	2.135	2.268	No	No	0.405	2.56
44	Thiocladospolide A	346.445	1.8672	4	7	1	140.837	-2.693	1.246	95.403	-2.921	No	No	No	-0.305	0.548	-0.678	-2.996	No	No	No	No	No	No	No	0.403	No	No	0.296	No	No	2.699	1.494	No	No	0.108	2.587
45	Thiocladospolide B	360.428	1.0462	4	8	1	144.998	-2.574	0.053	71.554	-2.644	No	No	No	-0.372	0.56	-0.883	-3.042	No	No	No	No	No	No	No	0.329	No	No	0.163	No	No	2.765	1.495	No	No	0.098	3.236
46	Thiocladospolide C	330.402	1.6853	3	7	0	133.839	-2.544	0.786	98.539	-2.352	No	No	No	-0.303	0.492	-0.787	-2.929	No	No	No	No	No	No	No	0.382	No	No	0.192	No	No	2.968	1.486	No	No	0.141	2.567
47	Thiocladospolide D	364.46	0.6298	4	8	3	146.263	-2.725	-0.026	63.689	-3.199	Yes	No	No	-0.248	0.637	-0.911	-3.156	No	No	No	No	No	No	No	0.551	No	No	0.661	No	No	2.466	2.231	No	No	0.263	3.606
48	Thiocladospolide F	486.627	2.8886	2	9	2	199.706	-4.494	0.763	82.59	-3.002	Yes	Yes	No	-0.193	0.402	-0.478	-3.013	No	No	No	No	No	No	No	0.087	No	No	0.013	No	No	3.229	1.976	No	No	0.271	3.623
49	Thiocladospolide F bis	466.64	4.8029	0	7	0	195.477	-5.522	1.094	96.442	-3.082	No	Yes	No	0.012	0.202	-0.632	-2.761	No	Yes	No	No	No	No	No	-0.04	No	No	-0.252	No	No	2.76	0.618	No	No	0.378	2
50	Thiocladospolide G	348.417	0.7496	4	7	3	138.947	-1.851	-0.216	48.923	-2.736	Yes	No	No	-0.596	0.611	-1.274	-3.512	No	No	No	No	No	No	No	0.288	No	No	1.142	No	No	2.083	2.969	No	No	0.284	3.427
51	Thiocladospolide G bis	348.417	0.7496	4	7	3	138.947	-1.451	-0.056	49.518	-2.735	Yes	No	No	-0.756	0.528	-1.361	-3.503	No	No	No	No	No	No	No	0.28	No	No	1.196	No	No	1.959	2.789	No	No	0.285	3.344
52	Thiocladospolide H	332.418	1.7788	4	6	2	134.152	-1.76	-0.156	56.074	-2.735	No	No	No	-0.776	0.544	-0.386	-3.421	No	No	No	No	No	No	No	0.285	No	No	0.822	No	No	2.38	2.545	No	No	0.26	2.593
53	Thiocladospolide I	560.706	2.939	14	10	4	228.706	-3.373	-0.363	44.233	-2.735	Yes	No	No	-1.083	0.297	-1.755	-3.638	No	No	No	No	No	No	No	0.339	No	No	0.038	No	No	2.279	2.7	No	No	0.285	-0.133
54	Thiocladospolide J	558.69	2.3897	12	11	3	228.019	-4.194	0.221	64.584	-2.806	Yes	Yes	Yes	-0.385	0.322	-1.679	-3.224	No	No	No	No	No	No	No	0.266	No	No	-0.167	No	No	2.093	2.357	No	No	0.285	1.421
55	Zeaenol	364.394	1.392	1	7	4	151.356	-3.054	0.311	56.748	-2.802	Yes	No	No	0.012	0.492	-0.922	-3.157	No	No	No	No	No	No	No	0.946	No	No	0.294	No	No	1.893	2.222	No	No	0.339	3.749
56	Cladonaphchrom A	350.414	4.8655	3	4	1	152.489	-4.718	1.234	96.893	-2.744	Yes	Yes	Yes	-0.321	0.1	-0.593	-1.497	No	Yes	Yes	Yes	Yes	No	Yes	0.242	No	Yes	0.125	No	Yes	2.475	0.917	No	No	0.348	-0.799
57	Cladonaphchrom B	350.414	4.8655	3	4	1	152.489	-4.718	1.234	96.893	-2.744	Yes	Yes	Yes	-0.321	0.1	-0.593	-1.497	No	Yes	Yes	Yes	Yes	No	Yes	0.242	No	Yes	0.125	No	Yes	2.475	0.917	No	No	0.348	-0.799
58	Cladosporol A	352.342	2.2033	1	6	3	148.21	-3.403	0.617	83.441	-2.753	Yes	No	No	0.344	0.135	-0.787	-3.15	No	No	Yes	No	No	No	No	0.046	No	Yes	-0.286	No	No	2.698	2.109	No	No	0.332	1.582
59	Cladosporol B	350.326	2.3526	1	6	2	147.577	-3.655	0.798	100	-2.736	Yes	No	No	-0.048	0.049	-0.173	-3.197	No	Yes	Yes	No	No	No	Yes	-0.034	No	Yes	-0.567	No	No	2.433	2.104	No	No	0.291	0.802
60	Cladosporol C	338.359	3.2161	1	5	3	144.102	-3.346	0.386	95.929	-2.74	Yes	Yes	No	0.539	0.098	-0.762	-2.113	No	Yes	Yes	Yes	Yes	No	No	0.127	No	No	-0.375	No	Yes	2.32	1.698	No	No	0.391	1.599
61	Cladosporol D	354.358	2.1869	1	6	4	148.896	-3.294	0.249	85.263	-2.735	Yes	No	No	0.883	0.147	-0.809	-3.17	No	No	No	No	No	No	No	0.137	No	No	0.095	No	No	2.316	2.259	Yes	No	0.323	3.064
62	Cladosporol E	370.357	1.1577	1	7	5	153.691	-3.167	-0.249	72.83	-2.735	Yes	No	No	0.902	0.149	-0.84	-3.414	No	No	No	No	No	No	No	0.024	No	No	0.309	No	No	2.395	2.793	No	No	0.29	3.678
63	Cladosporol F	352.386	3.8702	2	5	2	150.786	-3.75	1.236	94.874	-2.76	Yes	No	No	0.181	0.032	0.344	-2.063	No	Yes	Yes	Yes	Yes	No	Yes	0.272	No	No	-0.597	No	Yes	2.389	1.475	No	No	0.365	0.7
64	Cladosporol G	352.386	3.8702	2	5	2	150.786	-3.75	1.236	94.874	-2.76	Yes	No	No	0.181	0.032	0.344	-2.063	No	Yes	Yes	Yes	Yes	No	Yes	0.272	No	No	-0.597	No	Yes	2.389	1.475	No	No	0.365	0.7
65	Cladosporol G bis	352.386	3.8702	2	5	2	150.786	-3.914	1.104	92.23	-3.024	Yes	Yes	No	0.371	0.133	-0.018	-1.978	No	No	Yes	Yes	Yes	No	No	0.284	No	No	-0.274	No	Yes	2.417	1.609	No	No	0.58	0.868
66	Cladosporol H	336.343	3.3654	1	5	2	143.469	-3.442	0.794	100	-2.753	Yes	No	No	0.069	0.054	0.029	-2.067	No	Yes	Yes	Yes	Yes	No	Yes	0.148	No	No	-0.544	No	No	2.321	1.847	No	No	0.356	0.904
67	Cladosporol I	338.359	3.2161	1	5	3	144.102	-3.321	0.452	89.933	-2.744	Yes	No	No	0.663	0.122	-0.771	-2.118	No	No	Yes	Yes	Yes	No	No	0.019	No	No	-0.296	No	No	2.406	1.652	No	No	0.407	1.459
68	Cladosporol J	338.359	3.2161	1	5	3	144.102	-3.346	0.386	95.929	-2.74	Yes	Yes	No	0.539	0.098	-0.762	-2.113	No	Yes	Yes	Yes	Yes	No	No	0.127	No	No	-0.375	No	Yes	2.32	1.698	No	No	0.391	1.599
69	Cladosporone A	352.342	2.2033	1	6	3	148.21	-3.22	0.504	94.797	-2.737	Yes	No	No	0.647	0.119	-0.668	-3.179	No	Yes	No	No	No	No	No	0.044	No	Yes	-0.47	No	No	2.581	1.724	No	No	0.319	2.133
70	(3S)-3,8-Dihydroxy-6,7-dimethyl-alpha-tetralone	206.241	1.49884	0	3	2	88.365	-2.33	1.164	94.522	-3.412	No	No	No	0.236	0.478	-0.285	-2.843	No	No	Yes	No	No	No	No	0.16	No	No	0.537	No	No	2.002	1.892	No	No	0.558	2.466
71	Scytalone	194.186	0.5876	0	4	3	80.43	-1.996	0.175	81.466	-2.794	Yes	No	No	0.575	0.619	-0.649	-3.325	No	No	No	No	No	No	No	0.47	No	No	-0.34	No	No	1.868	2.101	No	No	0.129	2.728
72	Anhydrofusarubin	288.255	1.8981	1	6	2	119.464	-3.094	0.689	73.768	-3.048	No	No	No	0.364	0.48	-0.036	-2.931	No	No	No	No	No	No	No	0.401	No	No	-0.242	No	No	1.935	2.055	No	No	0.328	2.955
73	Fusarubin methyl ether	320.297	1.5649	2	7	2	131.632	-2.916	0.901	73.271	-2.817	Yes	No	No	0.317	0.34	-0.533	-3.004	No	No	No	No	No	No	No	0.454	No	No	-0.027	No	No	1.885	2.249	No	No	0.303	3.059
74	Altertoxin VIII	304.345	3.8071	0	3	2	132.723	-4.84	1.199	93.549	-2.745	Yes	No	Yes	0.163	0.034	0.162	-1.728	No	Yes	Yes	Yes	Yes	No	No	0	No	Yes	0.26	No	Yes	2.386	1.144	No	No	0.411	0.311
75	Altertoxin IX	290.362	4.1669	0	2	2	128.561	-5.463	1.612	95.315	-2.738	Yes	No	Yes	0.025	0.007	0.331	-1.839	No	Yes	Yes	Yes	Yes	No	No	0.003	No	Yes	0.521	No	Yes	2.375	1.61	No	No	0.391	-0.589
76	Altertoxin X	290.362	4.1669	0	2	2	128.561	-5.463	1.612	95.315	-2.738	Yes	No	Yes	0.025	0.007	0.331	-1.839	No	Yes	Yes	Yes	Yes	No	No	0.003	No	Yes	0.521	No	Yes	2.375	1.61	No	No	0.391	-0.589
77	Altertoxin XI	304.389	4.821	1	2	1	135.245	-6.034	1.808	95.708	-2.738	Yes	No	Yes	0.163	0.071	0.866	-1.736	No	Yes	Yes	Yes	Yes	No	Yes	0.131	No	Yes	0.296	No	Yes	2.405	1.445	No	No	0.389	-2.264
78	Altertoxin XII	322.36	3.6565	1	4	3	139.251	-3.527	1.046	93.493	-2.751	Yes	No	No	0.426	0.074	-0.68	-2.002	No	Yes	Yes	Yes	Yes	No	No	0.052	No	No	-0.047	No	Yes	2.089	1.078	No	No	0.606	0.961
79	Calphostin A	758.776	6.917	12	12	2	319.546	-2.918	-0.639	100	-2.735	Yes	Yes	Yes	-1.505	0.428	-2.08	-3.325	No	Yes	No	No	No	No	No	0.66	No	No	0.433	No	Yes	2.474	2.888	No	No	0.285	-6.54
80	Calphostin B	654.668	5.0523	10	11	3	273.644	-3.032	-0.206	100	-2.735	Yes	Yes	Yes	-2.266	0.359	-1.817	-3.483	No	Yes	No	No	Yes	No	No	0.588	No	No	0.402	No	Yes	2.459	2.792	No	No	0.285	-2.109
81	Calphostin C	790.774	6.9812	12	14	3	329.454	-2.903	-0.327	100	-2.735	Yes	Yes	Yes	-1.514	0.401	-2.419	-3.567	No	Yes	No	No	No	No	No	0.242	No	No	0.432	No	Yes	2.48	3.351	No	No	0.285	-4.351
82	Calphostin D	550.56	3.1876	8	10	4	227.741	-2.923	0.909	100	-2.735	Yes	Yes	Yes	-0.844	0.361	-1.366	-4.077	No	Yes	No	No	No	No	No	0.94	No	No	0.264	No	Yes	2.484	1.705	No	No	0.285	1.764
83	Calphostin I	790.774	6.3282	12	14	4	329.135	-2.899	-0.285	100	-2.735	Yes	Yes	Yes	-1.58	0.385	-2.307	-3.671	No	Yes	No	No	No	No	No	0.795	No	No	0.433	No	Yes	2.482	3.261	No	No	0.285	-4.858
84	Phleichrome	550.56	3.1876	8	10	4	227.741	-3.131	-0.317	95.144	-2.735	Yes	Yes	Yes	-2.159	0.279	-1.743	-3.728	No	Yes	No	No	No	No	No	0.599	No	Yes	0.419	No	Yes	2.471	2.366	No	No	0.285	2.533
85	Cladospolide E	228.288	1.4855	8	3	3	95.919	-1.901	0.517	92.796	-2.735	Yes	No	No	-1.043	0.483	-0.908	-2.997	No	No	No	No	No	No	No	1.798	No	No	0.041	No	No	2.196	3.022	No	No	0.284	2.068
86	Seco-patulolide A	228.288	1.9177	9	3	2	95.976	-1.499	0.935	93.306	-2.712	No	No	No	-0.943	0.446	-0.233	-2.97	No	No	No	No	No	No	No	1.746	No	No	0.065	No	No	2.243	2.951	No	No	0.189	1.755
87	Seco-patulolide C	230.304	1.7095	9	3	3	96.608	-2.181	0.785	96.424	-2.725	No	No	No	-0.922	0.451	-0.788	-3.215	No	No	No	No	No	No	No	1.745	No	No	-0.074	No	No	1.283	3.234	No	No	0.305	1.17
88	(3S,5S,11S)-Trihydroxydodecanoic acid	248.319	0.9043	10	4	4	102.092	-2.108	-0.534	36.526	-2.735	Yes	No	No	-1.155	0.557	-1.202	-3.855	Yes	No	No	No	No	No	No	1.674	No	No	0.408	No	No	1.971	2.482	No	No	0.285	2.255
89	Cladosporide A	388.592	4.904	3	3	2	170.535	-5.361	1.28	94.448	-3.61	Yes	Yes	Yes	0.253	0.011	-0.007	-1.71	No	Yes	No	No	No	No	No	0.579	Yes	No	-0.922	No	No	2.556	1.837	No	No	0.762	0.274
90	Cladosporide B	386.576	4.68	3	3	2	169.845	-5.268	1.282	94.924	-3.634	Yes	Yes	Yes	0.246	0.021	-0.009	-1.756	No	Yes	No	No	No	No	No	0.593	Yes	No	-0.924	No	No	2.533	1.794	Yes	No	0.762	0.353
91	Cladosporide C	388.592	4.904	3	3	2	170.535	-5.361	1.28	94.448	-3.61	Yes	Yes	Yes	0.253	0.011	-0.007	-1.71	No	Yes	No	No	No	No	No	0.579	Yes	No	-0.922	No	No	2.556	1.837	No	No	0.762	0.274
92	3alpha-Hydroxy-pregn-7-ene-6,20-dione	330.468	3.6943	1	3	1	144.442	-4.589	1.385	98.737	-3.715	No	Yes	No	0.195	0.103	-0.078	-1.781	No	Yes	No	No	No	No	No	0.623	Yes	No	-0.203	No	No	1.858	1.808	No	No	0.905	0.473
93	Cladodionen	233.267	1.5983	0	3	1	100.025	-2.332	1.235	95.911	-3.532	No	No	No	0.072	0.588	0.544	-2.89	No	No	No	No	No	No	No	0.167	No	No	0.558	No	No	2.276	2.166	No	No	0.312	1.971
94	Cladosin B	268.313	0.76387	5	5	5	111.513	-3.056	-0.387	62.487	-3.171	No	No	No	-0.322	0.569	-1.142	-3.228	No	No	No	No	No	No	No	1.286	No	No	1.137	No	No	2.133	2.973	No	No	0.196	3.047
95	Cladosin C	250.298	1.56907	4	4	4	106.029	-3.084	-0.192	62.325	-3.465	No	No	No	-0.201	0.501	-0.88	-3.085	No	No	No	No	No	No	No	0.335	No	No	0.827	No	No	2.061	1.474	No	No	-0.115	2.251
96	Cladosin F	268.313	0.76387	5	5	5	111.513	-3.056	-0.387	62.487	-3.171	No	No	No	-0.322	0.569	-1.142	-3.228	No	No	No	No	No	No	No	1.286	No	No	1.137	No	No	2.133	2.973	No	No	0.196	3.047
97	Cladosin I	358.438	3.1709	7	5	3	153.464	-3.568	0.965	88.121	-3.124	No	Yes	No	0.162	0.185	-0.817	-2.614	No	Yes	No	Yes	No	No	No	1.018	No	No	0.408	No	No	2.665	2.233	Yes	No	1.062	1.394
98	Cladosin J	419.525	4.6366	8	5	4	182.593	-4.386	0.024	80.152	-2.794	Yes	Yes	Yes	0.515	0.021	-0.634	-2.31	No	Yes	No	Yes	Yes	No	Yes	0.741	No	No	0.195	No	Yes	2.272	2.452	Yes	No	0.554	2.355
99	Cladosin K	419.525	4.6366	8	5	4	182.593	-4.386	0.024	80.152	-2.794	Yes	Yes	Yes	0.515	0.021	-0.634	-2.31	No	Yes	No	Yes	Yes	No	Yes	0.741	No	No	0.195	No	Yes	2.272	2.452	Yes	No	0.554	2.355
100	Cladosin L	270.329	0.49457	6	5	5	112.203	-2.662	-0.303	55.229	-3.064	Yes	No	No	-0.496	0.556	-1.019	-3.582	No	No	No	No	No	No	No	1.297	No	No	1.153	No	No	1.918	2.85	No	No	0.24	2.72
101	Cladosin L bis	243.262	1.7684	1	3	2	104.633	-2.452	1.077	93.257	-3.38	Yes	No	No	-0.054	0.307	-0.216	-2.225	No	No	No	No	No	No	No	0.08	No	No	-0.018	No	No	2.271	2.654	No	No	1.097	1.457
102	Cladosporicin A	401.463	0.5929	2	6	4	169.042	-3.871	0.181	79.994	-3.553	Yes	No	No	-0.406	0.385	-0.719	-3.11	No	Yes	No	No	No	No	No	1.047	No	No	0.196	No	No	2.727	2.221	Yes	No	0.289	2.884
103	Cladosporiumin I bis	349.427	2.0245	5	5	2	147.86	-3.067	0.964	76.649	-3.988	Yes	No	No	-0.204	0.331	-0.484	-2.975	No	Yes	No	No	No	No	No	1.304	No	Yes	0.015	No	No	2.592	1.864	No	No	0.569	2.336
104	Cladosporiumin J bis	349.427	2.0245	5	5	2	147.86	-3.067	0.964	76.649	-3.988	Yes	No	No	-0.204	0.331	-0.484	-2.975	No	Yes	No	No	No	No	No	1.304	No	Yes	0.015	No	No	2.592	1.864	No	No	0.569	2.336
105	Malettinin A	288.299	1.83122	0	5	1	121.369	-3.17	1.234	97.615	-3.464	No	No	No	-0.044	0.454	-0.227	-2.818	No	No	No	No	No	No	No	0.178	No	No	0.574	No	No	2.367	1.334	Yes	No	0.535	1.447
106	Malettinin B	292.331	1.35532	0	5	2	122.692	-3.24	0.497	97.594	-3.539	No	No	No	0.052	0.477	-0.076	-2.886	No	No	No	No	No	No	No	0.116	No	No	0.625	No	No	2.331	1.897	Yes	No	0.457	2.21
107	Malettinin C	292.331	1.35532	0	5	2	122.692	-3.24	0.497	97.594	-3.539	No	No	No	0.052	0.477	-0.076	-2.886	No	No	No	No	No	No	No	0.116	No	No	0.625	No	No	2.331	1.897	Yes	No	0.457	2.21
108	Malettinin E	292.331	1.35532	0	5	2	122.692	-3.05	0.258	97.087	-3.001	No	No	No	0.501	0.426	0.183	-2.995	No	No	No	No	No	No	No	0.158	No	No	0.503	No	No	2.218	2.384	Yes	No	0.224	2.18
109	Conioxanthone A	316.265	1.6363	2	7	3	128.514	-3.347	-0.158	77.812	-2.735	Yes	No	No	0.151	0.029	-0.976	-3.421	No	No	Yes	No	No	No	No	0.635	No	Yes	0.094	No	No	1.851	1.855	Yes	No	0.325	1.356
110	3,8-Dihydroxy-6-methyl-9-oxo-9H-xanthene-1-carboxylate	300.266	2.45242	1	6	2	123.719	-3.849	1.356	93.304	-2.735	Yes	No	No	-0.217	0.21	-0.188	-2.393	No	No	Yes	Yes	Yes	No	No	0.808	No	Yes	0.731	No	No	2.248	1.549	Yes	No	0.307	0.867
111	Alpha-Diversonolic ester	320.297	0.47472	1	7	3	130.286	-2.802	0.814	59.487	-2.741	Yes	No	No	0.514	0.445	-0.612	-3.135	No	No	No	No	No	No	No	0.51	No	No	0.253	No	No	1.928	2.309	No	No	0.287	2.626
112	Beta-Diversonolic ester	320.297	0.47472	1	7	3	130.286	-2.964	-0.034	62.85	-2.736	No	No	No	-0.371	0.199	-0.811	-3.496	No	No	No	No	No	No	No	0.706	No	No	0.473	No	No	1.932	2.811	Yes	No	0.285	0.831
113	8-Hydroxy-6-methylxanthone-1-carboxylic acid	314.249	2.1366	2	6	2	127.881	-3.065	0.798	66.034	-2.735	Yes	No	No	-1.435	0.193	-0.608	-3.104	No	No	No	No	No	No	No	0.58	No	No	1.115	No	No	2.334	2.207	No	No	0.285	1.429
114	Methyl 8-hydroxy-6-(hydroxymethyl)-9-oxo-9H-xanthene-1-carboxylate	300.266	1.9307	2	6	2	123.719	-3.119	0.308	92.437	-2.738	Yes	No	No	-0.164	0.041	-0.451	-2.54	No	Yes	Yes	No	No	No	No	0.432	No	Yes	0.125	No	No	1.775	1.915	No	No	0.444	0.834
115	Methyl 8-hydroxy-6-methyl-9-oxo-9H-xanthene-1-carboxylate	284.267	2.74682	1	5	1	118.925	-3.58	0.959	95.82	-2.726	Yes	Yes	Yes	-0.276	0.135	-0.325	-1.972	No	Yes	Yes	Yes	No	No	No	0.486	No	No	0.205	No	No	1.801	1.672	No	No	0.667	0.481
116	8-(Methoxycarbonyl)-1-hydroxy-9-oxo-9H-xanthene-3-carboxylic acid	314.249	2.1366	2	6	2	127.881	-3.018	1.222	73.707	-2.735	Yes	No	No	-2.059	0.086	-0.656	-3.279	No	No	No	No	No	No	No	0.483	No	No	1.134	No	No	2.358	2.205	No	No	0.285	1.044
117	Vertixanthone	270.24	2.4384	1	5	1	112.56	-3.239	1.223	96.999	-2.756	No	No	No	-0.397	0.073	-0.29	-2.216	No	Yes	Yes	Yes	No	No	No	0.541	No	Yes	0.207	No	No	1.772	1.287	No	No	0.568	0.111
118	Acetyl Sumiki's acid	184.147	1.0409	3	4	1	73.916	-2.514	0.719	95.568	-2.734	No	No	No	-0.992	0.722	-0.359	-3.07	No	No	No	No	No	No	No	0.772	No	No	0.759	No	No	2.314	0.781	Yes	No	-0.187	2.161
119	1,1'-Dioxine-2,2'-dipropionic acid	228.2	1.4456	6	4	2	91.777	-1.262	-0.299	31.143	-2.735	Yes	No	No	-0.892	0.525	-0.608	-3.064	No	No	No	No	No	No	No	0.716	No	No	0.848	No	No	2.442	2.139	No	No	0.277	3.144
120	4-O-alpha-D-Ribofuranose-2-pentyl-3-phemethylol	326.389	0.7294	8	6	4	135.844	-2.71	0.305	52.416	-2.772	Yes	No	No	-0.178	0.308	-0.91	-3.696	No	No	No	No	No	No	No	1.377	No	No	0.662	No	No	2.483	3.126	No	No	0.28	1.414
121	Sumiki's acid	142.11	0.4701	2	3	2	56.706	-2.328	0.611	86.153	-2.732	No	No	No	-0.657	0.803	-0.029	-3.006	No	No	No	No	No	No	No	0.667	No	No	0.659	No	No	2.221	1.455	No	No	-0.234	3.048
122	Taxol	853.918	3.7357	10	14	4	357.885	-3.158	0.623	100	-2.735	Yes	Yes	Yes	1.458	0	-1.731	-3.95	No	Yes	No	No	No	No	Yes	-0.36	No	No	0.199	No	Yes	2.776	3.393	Yes	No	0.285	2.988
123	Vermistatin	328.32	2.9499	4	6	0	137.816	-3.988	1.223	97.152	-2.77	No	No	No	-0.141	0.15	-0.683	-2.251	No	Yes	Yes	Yes	Yes	No	No	0.63	No	Yes	0.372	No	No	2.391	1.869	No	No	0.628	1.086
124	17β-Estradiol	272.388	3.6092	0	2	2	120.382	-3.803	1.766	93.898	-2.97	Yes	No	No	0.549	0.111	-0.072	-1.33	No	Yes	Yes	Yes	No	No	No	0.784	No	No	-0.677	No	Yes	2.697	1.953	No	No	1.163	0.541
